# Supplementary material for: Prevalence of Intestinal Parasitoses in a Non-Endemic Setting during a 10-Year Period (2011–2020): A Focus on Dientamoeba fragilis
Source: Microorganisms. 2022 Feb 12;10(2):426. doi: 10.3390/microorganisms10020426 (PMC8878377; doi:10.3390/microorganisms10020426)
Supplement: Supplementary file 1 [file microorganisms-10-00426-s001.zip › Supplementary Table S1.xlsx]

## Sheet: Table S1
ORIGIN (No. of cases)	SEX (No. of cases)	AGE (No. of cases)	Parasites detected	No. of cases
Italians (1910)	Females (927)	0-5 (37)	Cryptosporidium spp.	16
			Dientamoeba fragilis	6
			Blastocystis hominis	4
			Giardia intestinalis	4
			Enterobius vermicularis	3
			Ascaris lumbricoides	1
			Entamoeba dispar	1
			Entamoeba dispar + Giardia intestinalis	1
			Strongyloides stercoralis	1
		5-10 (80)	Blastocystis hominis	27
			Dientamoeba fragilis	16
			Cryptosporidium spp.	11
			Blastocystis hominis + Dientamoeba fragilis	7
			Enterobius vermicularis	7
			Blastocystis hominis + Enterobius vermicularis	2
			Giardia intestinalis	2
			Blastocystis hominis + Dientamoeba fragilis + Entamoeba coli + Giardia intestinalis + Hymenolepis nana	1
			Blastocystis hominis + Entamoeba coli	1
			Blastocystis hominis + Entamoeba dispar	1
			Blastocystis hominis + Entamoeba dispar + Giardia intestinalis	1
			Blastocystis hominis + Giardia intestinalis	1
			Dientamoeba fragilis + Entamoeba dispar	1
			Entamoeba coli	1
			Entamoeba coli + Giardia intestinalis	1
		10-18 (30)	Blastocystis hominis	16
			Blastocystis hominis + Dientamoeba fragilis	2
			Cryptosporidium spp.	2
			Dientamoeba fragilis	2
			Enterobius vermicularis	2
			Hymenolepis nana	2
			Blastocystis hominis + Dientamoeba fragilis + Enterobius vermicularis	1
			Giardia intestinalis	1
			Giardia intestinalis + Hymenolepis nana	1
			Taenia spp.	1
		18-40 (195)	Blastocystis hominis	120
			Dientamoeba fragilis	21
			Blastocystis hominis + Dientamoeba fragilis	19
			Giardia intestinalis	11
			Cryptosporidium spp.	4
			Entamoeba coli	4
			Enterobius vermicularis	4
			Blastocystis hominis + Giardia intestinalis	3
			Blastocystis hominis + Entamoeba coli	2
			Acanthamoeba spp.	1
			Blastocystis hominis + Dientamoeba fragilis + Entamoeba dispar	1
			Blastocystis hominis + Entamoeba dispar + Giardia intestinalis	1
			Blastocystis hominis + Strongyloides stercoralis	1
			Cryptosporidium spp. + Entamoeba dispar	1
			Dientamoeba fragilis + Entamoeba coli	1
			Taenia spp.	1
		40-60 (277)	Blastocystis hominis	160
			Dientamoeba fragilis	41
			Blastocystis hominis + Dientamoeba fragilis	40
			Giardia intestinalis	7
			Blastocystis hominis + Entamoeba coli	4
			Blastocystis hominis + Entamoeba dispar	3
			Blastocystis hominis + Strongyloides stercoralis	3
			Dientamoeba fragilis + Giardia intestinalis	3
			Entamoeba coli	3
			Blastocystis hominis + Giardia intestinalis	2
			Entamoeba dispar	2
			Acanthamoeba spp.	1
			Ascaris lumbricoides	1
			Blastocystis hominis + Dientamoeba fragilis	1
			Blastocystis hominis + Dientamoeba fragilis + Enterobius vermicularis	1
			Blastocystis hominis + Entamoeba histolytica	1
			Dientamoeba fragilis + Entamoeba dispar	1
			Enterobius vermicularis	1
			Strongyloides stercoralis	1
			Taenia saginata	1
		>60 (308)	Blastocystis hominis	227
			Blastocystis hominis + Dientamoeba fragilis	23
			Dientamoeba fragilis	20
			Giardia intestinalis	10
			Entamoeba coli	6
			Strongyloides stercoralis	5
			Blastocystis hominis + Entamoeba coli	4
			Blastocystis hominis + Entamoeba dispar	4
			Blastocystis hominis + Giardia intestinalis	2
			Acanthamoeba spp. + Blastocystis hominis	1
			Blastocystis hominis + Dientamoeba fragilis	1
			Blastocystis hominis + Strongyloides stercoralis	1
			Dientamoeba fragilis + Strongyloides stercoralis	1
			Entamoeba dispar	1
			Enterobius vermicularis	1
			Taenia saginata	1
Italians (1910)	Males (983)	0-5 (51)	Cryptosporidium spp.	13
			Blastocystis hominis	8
			Dientamoeba fragilis	8
			Giardia intestinalis	7
			Blastocystis hominis + Dientamoeba fragilis	6
			Blastocystis hominis + Giardia intestinalis	2
			Entamoeba coli	2
			Entamoeba dispar	2
			Blastocystis hominis + Hymenolepis nana + Strongyloides stercoralis	1
			Entamoeba dispar + Giardia intestinalis + Strongyloides stercoralis	1
			Enterobius vermicularis	1
		5-10 (94)	Blastocystis hominis	24
			Dientamoeba fragilis	20
			Blastocystis hominis + Dientamoeba fragilis	14
			Enterobius vermicularis	9
			Cryptosporidium spp.	7
			Blastocystis hominis + Dientamoeba fragilis + Entamoeba coli	5
			Blastocystis hominis + Entamoeba coli	3
			Dientamoeba fragilis + Giardia intestinalis	2
			Blastocystis hominis + Dientamoeba fragilis + Entamoeba coli + Giardia intestinalis + Strongyloides stercoralis	1
			Blastocystis hominis + Entamoeba coli + Enterobius vermicularis	1
			Blastocystis hominis + Entamoeba dispar	1
			Blastocystis hominis + Enterobius vermicularis	1
			Blastocystis hominis + Giardia intestinalis	1
			Blastocystis hominis + Hymenolepis nana	1
			Cryptosporidium spp. + Giardia intestinalis	1
			Dientamoeba fragilis + Enterobius vermicularis	1
			Entamoeba coli	1
			Giardia intestinalis	1
		10-18 (74)	Blastocystis hominis	39
			Blastocystis hominis + Dientamoeba fragilis	9
			Cryptosporidium spp.	8
			Dientamoeba fragilis	8
			Dientamoeba fragilis + Entamoeba coli + Entamoeba dispar	3
			Giardia intestinalis	2
			Acanthamoeba spp. + Blastocystis hominis	1
			Blastocystis hominis + Cryptosporidium spp.	1
			Blastocystis hominis + Dientamoeba fragilis + Trichuris trichiura	1
			Blastocystis hominis + Entamoeba coli	1
			Blastocystis hominis + Giardia intestinalis	1
		18-40 (199)	Blastocystis hominis	114
			Giardia intestinalis	20
			Blastocystis hominis + Dientamoeba fragilis	13
			Entamoeba dispar	10
			Cryptosporidium spp.	8
			Blastocystis hominis + Entamoeba coli	4
			Blastocystis hominis + Giardia intestinalis	4
			Taenia saginata	4
			Dientamoeba fragilis	3
			Blastocystis hominis + Entamoeba dispar	2
			Blastocystis hominis + Entamoeba dispar	2
			Blastocystis hominis + Entamoeba dispar + Giardia intestinalis	2
			Strongyloides stercoralis	2
			Blastocystis hominis + Dientamoeba fragilis + Giardia intestinalis	1
			Blastocystis hominis + Entamoeba coli + Entamoeba dispar	1
			Blastocystis hominis + Strongyloides stercoralis	1
			Cryptosporidium spp. + Entamoeba dispar	1
			Dientamoeba fragilis + Enterobius vermicularis + Strongyloides stercoralis	1
			Diphyllobothrium latum	1
			Entamoeba coli	1
			Entamoeba histolytica	1
			Enterobius vermicularis	1
			Enterobius vermicularis + Taenia saginata	1
			Taenia spp.	1
		40-60 (331)	Blastocystis hominis	182
			Blastocystis hominis + Dientamoeba fragilis	28
			Dientamoeba fragilis	24
			Blastocystis hominis + Entamoeba dispar	20
			Giardia intestinalis	18
			Entamoeba dispar	13
			Entamoeba coli	9
			Blastocystis hominis + Entamoeba coli	7
			Cryptosporidium spp.	4
			Entamoeba coli + Entamoeba dispar	3
			Taenia saginata	3
			Blastocystis hominis + Dientamoeba fragilis + Entamoeba dispar	2
			Entamoeba dispar + Giardia intestinalis	2
			Entamoeba histolytica	2
			Giardia intestinalis	2
			Acanthamoeba spp. + Blastocystis hominis	1
			Blastocystis hominis + Dientamoeba fragilis + Entamoeba coli + Entamoeba dispar	1
			Blastocystis hominis + Entamoeba coli + Entamoeba dispar	1
			Blastocystis hominis + Entamoeba coli + Entamoeba dispar + Enterobius vermicularis	1
			Blastocystis hominis + Giardia intestinalis	1
			Blastocystis hominis + Strongyloides stercoralis	1
			Cryptosporidium spp. + Giardia intestinalis	1
			Dientamoeba fragilis + Giardia intestinalis	1
			Entamoeba dispar + Taenia spp.	1
			Enterobius vermicularis	1
			Strongyloides stercoralis	1
			Taenia spp.	1
		>60 (234)	Blastocystis hominis	154
			Blastocystis hominis + Dientamoeba fragilis	18
			Giardia intestinalis	13
			Dientamoeba fragilis	12
			Blastocystis hominis + Giardia intestinalis	7
			Entamoeba dispar	6
			Blastocystis hominis + Entamoeba dispar	4
			Strongyloides stercoralis	4
			Cryptosporidium spp.	3
			Blastocystis hominis + Entamoeba coli	2
			Entamoeba coli	2
			Nematodi	2
			Acanthamoeba spp.	1
			Blastocystis hominis + Dientamoeba fragilis + Entamoeba dispar	1
			Blastocystis hominis + Dientamoeba fragilis + Strongyloides stercoralis	1
			Blastocystis hominis + Entamoeba coli + Entamoeba dispar	1
			Blastocystis hominis + Entamoeba dispar	1
			Blastocystis hominis + Entamoeba histolytica	1
			Entamoeba histolytica	1
Foreigners (1344)	Females (510)	0-5 (45)	Blastocystis hominis	11
			Giardia intestinalis	10
			Cryptosporidium spp.	6
			Dientamoeba fragilis	5
			Blastocystis hominis + Dientamoeba fragilis	2
			Enterobius vermicularis	2
			Ascaris lumbricoides + Blastocystis hominis + Giardia intestinalis	1
			Blastocystis hominis + Dientamoeba fragilis + Giardia intestinalis	1
			Blastocystis hominis + Entamoeba coli	1
			Blastocystis hominis + Entamoeba coli + Giardia intestinalis	1
			Blastocystis hominis + Enterobius vermicularis	1
			Blastocystis hominis + Giardia intestinalis	1
			Entamoeba coli	1
			Entamoeba coli + Hymenolepis nana	1
			Strongyloides stercoralis	1
		5-10 (53)	Blastocystis hominis	17
			Dientamoeba fragilis	10
			Blastocystis hominis + Dientamoeba fragilis	9
			Enterobius vermicularis	3
			Blastocystis hominis + Entamoeba coli	2
			Dientamoeba fragilis + Entamoeba coli	2
			Giardia intestinalis	2
			Blastocystis hominis + Entamoeba coli + Hymenolepis nana	1
			Blastocystis hominis + Giardia intestinalis + Hymenolepis nana	1
			Blastocystis hominis + Giardia Intestinalis + Strongyloides stercoralis	1
			Cryptosporidium spp.	1
			Cryptosporidium spp. + Dientamoeba fragilis	1
			Entamoeba coli + Giardia intestinalis	1
			Giardia intestinalis + Hymenolepis nana	1
			Hymenolepis nana	1
		10-18 (43)	Blastocystis hominis	13
			Blastocystis hominis + Dientamoeba fragilis	8
			Dientamoeba fragilis	7
			Blastocystis hominis + Entamoeba coli	5
			Blastocystis hominis + Entamoeba coli + Entamoeba dispar	2
			Giardia intestinalis	2
			Acanthamoeba spp.	1
			Blastocystis hominis + Entamoeba coli + Giardia intestinalis	1
			Blastocystis hominis + Enterobius vermicularis	1
			Cryptosporidium spp.	1
			Dientamoeba fragilis + Entamoeba coli	1
			Entamoeba coli	1
		18-40 (234)	Blastocystis hominis	127
			Blastocystis hominis + Dientamoeba fragilis	29
			Dientamoeba fragilis	15
			Blastocystis hominis + Entamoeba coli	11
			Entamoeba coli	7
			Blastocystis hominis + Entamoeba dispar	5
			Ancylostomatidae	4
			Entamoeba dispar	4
			Giardia intestinalis	4
			Ancylostomatidae + Blastocystis hominis	3
			Enterobius vermicularis	3
			Blastocystis hominis + Dientamoeba fragilis + Entamoeba coli	2
			Blastocystis hominis + Strongyloides stercoralis	2
			Acanthamoeba spp. + Blastocystis hominis	1
			Ancylostoma duodenale + Blastocystis hominis	1
			Ancylostomatidae + Strongyloides stercoralis	1
			Ascaris lumbricoides + Blastocystis hominis + Trichuris trichiura	1
			Blastocystis hominis + Dientamoeba fragilis + Giardia intestinalis	1
			Blastocystis hominis + Enterobius vermicularis	1
			Blastocystis hominis + Giardia intestinalis	1
			Blastocystis hominis + Trichuris trichiura	1
			Dicrocaelium dendriticum	1
			Dientamoeba fragilis + Entamoeba coli	1
			Entamoeba coli + Entamoeba dispar	1
			Entamoeba coli + Trichuris trichiura	1
			Entamoeba dispar + Giardia intestinalis	1
			Entamoeba histolytica + Giardia intestinalis	1
			Strongyloides stercoralis	1
			Strongyloides stercoralis + Taenia saginata	1
			Taenia saginata	1
			Taenia spp.	1
		40-60 (113)	Blastocystis hominis	76
			Blastocystis hominis + Dientamoeba fragilis	10
			Dientamoeba fragilis	6
			Blastocystis hominis + Entamoeba coli	4
			Entamoeba coli	4
			Strongyloides stercoralis	4
			Blastocystis hominis + Giardia intestinalis	2
			Blastocystis hominis + Dientamoeba fragilis + Entamoeba coli	1
			Blastocystis hominis + Entamoeba coli + Entamoeba dispar	1
			Blastocystis hominis + Entamoeba dispar	1
			Blastocystis hominis + Strongyloides stercoralis	1
			Blastocystis hominis + Taenia spp.	1
			Dientamoeba fragilis + Enterobius vermicularis	1
			Giardia intestinalis	1
		>60 (22)	Blastocystis hominis	16
			Blastocystis hominis + Entamoeba coli	3
			Blastocystis hominis + Dientamoeba fragilis	1
			Blastocystis hominis + Strongyloides stercoralis	1
			Strongyloides stercoralis	1
Foreigners (1344)	Males (834)	0-5 (44)	Blastocystis hominis	16
			Blastocystis hominis + Dientamoeba fragilis	5
			Giardia intestinalis	4
			Blastocystis hominis + Giardia intestinalis	3
			Dientamoeba fragilis	3
			Blastocystis hominis + Entamoeba coli	2
			Cryptosporidium spp.	2
			Entamoeba coli	2
			Ascaris lumbricoides	1
			Ascaris lumbricoides + Blastocystis hominis	1
			Blastocystis hominis + Cryptosporidium spp.	1
			Blastocystis hominis + Enterobius vermicularis	1
			Cryptosporidium spp. + Giardia intestinalis	1
			Enterobius vermicularis	1
			Nematodi	1
		5-10 (62)	Blastocystis hominis	19
			Blastocystis hominis + Dientamoeba fragilis	10
			Dientamoeba fragilis	8
			Ascaris lumbricoides	3
			Blastocystis hominis + Entamoeba coli	3
			Entamoeba coli	3
			Giardia intestinalis	3
			Blastocystis hominis + Entamoeba coli + Giardia intestinalis	2
			Blastocystis hominis + Dientamoeba fragilis + Entamoeba coli	1
			Blastocystis hominis + Entamoeba coli + Giardia intestinalis	1
			Blastocystis hominis + Entamoeba dispar	1
			Blastocystis hominis + Enterobius vermicularis	1
			Blastocystis hominis + Giardia intestinalis	1
			Cryptosporidium spp.	1
			Entamoeba coli + Giardia intestinalis	1
			Entamoeba dispar + Giardia intestinalis	1
			Entamoeba dispar + Hymenolepis nana	1
			Enterobius vermicularis	1
			Trichuris trichiura	1
		10-18 (66)	Blastocystis hominis	30
			Blastocystis hominis + Dientamoeba fragilis	6
			Blastocystis hominis + Entamoeba coli	5
			Blastocystis hominis + Giardia intestinalis	4
			Dientamoeba fragilis	3
			Entamoeba coli	3
			Blastocystis hominis + Entamoeba dispar	2
			Blastocystis hominis + Schistosoma mansoni	2
			Cryptosporidium spp.	2
			Entamoeba dispar	2
			Blastocystis hominis + Dientamoeba fragilis + Entamoeba coli	1
			Blastocystis hominis + Dientamoeba fragilis + Enterobius vermicularis	1
			Blastocystis hominis + Dientamoeba fragilis + Schistosoma mansoni	1
			Blastocystis hominis + Strongyloides stercoralis	1
			Dientamoeba fragilis + Entamoeba coli	1
			Giardia intestinalis	1
			Strongyloides stercoralis	1
		18-40 (557)	Blastocystis hominis	254
			Blastocystis hominis + Entamoeba coli	59
			Ancylostomatidae + Blastocystis hominis	22
			Blastocystis hominis + Dientamoeba fragilis	19
			Ancylostomatidae	17
			Blastocystis hominis + Entamoeba dispar	12
			Blastocystis hominis + Strongyloides stercoralis	12
			Strongyloides stercoralis	12
			Dientamoeba fragilis	11
			Blastocystis hominis + Giardia intestinalis	10
			Giardia intestinalis	10
			Blastocystis hominis + Schistosoma mansoni	9
			Blastocystis hominis + Entamoeba coli + Entamoeba dispar	6
			Ancylostomatidae + Blastocystis hominis + Entamoeba coli	5
			Blastocystis hominis + Entamoeba coli + Strongyloides stercoralis	5
			Blastocystis hominis + Nematodi	5
			Entamoeba coli	5
			Schistosoma mansoni	5
			Blastocystis hominis + Entamoeba coli + Entamoeba dispar	4
			Ancylostoma duodenale	3
			Blastocystis hominis + Giardia intestinalis + Strongyloides stercoralis	3
			Blastocystis hominis + Taenia saginata	3
			Entamoeba histolytica	3
			Ancylostomatidae + Blastocystis hominis + Schistosoma mansoni	2
			Blastocystis hominis + Dientamoeba fragilis + Entamoeba coli	2
			Blastocystis hominis + Dientamoeba fragilis + Entamoeba coli + Entamoeba dispar	2
			Blastocystis hominis + Dientamoeba fragilis + Strongyloides stercoralis	2
			Blastocystis hominis + Entamoeba coli + Giardia intestinalis	2
			Blastocystis hominis + Entamoeba coli + Schistosoma mansoni	2
			Blastocystis hominis + Entamoeba dispar	2
			Entamoeba dispar	2
			Taenia saginata	2
			Ancylostomatidae + Trichuris trichiura	1
			Ancylostoma duodenale + Blastocystis hominis + Entamoeba coli + Giardia intestinalis	1
			Ancylostoma duodenale + Blastocystis hominis + Trichuris trichiura	1
			Ancylostoma duodenale + Entamoeba dispar + Giardia intestinalis	1
			Ancylostomatidae + Ascaris lumbricoides	1
			Ancylostomatidae + Blastocystis hominis + Dientamoeba fragilis + Entamoeba coli	1
			Ancylostomatidae + Blastocystis hominis + Entamoeba dispar	1
			Ancylostomatidae + Blastocystis hominis + Entamoeba dispar	1
			Ancylostomatidae + Blastocystis hominis + Entamoeba dispar + Hymenolepis nana	1
			Ancylostomatidae + Blastocystis hominis + Strongyloides stercoralis	1
			Ancylostomatidae + Entamoeba coli	1
			Ancylostomatidae + Entamoeba histolytica	1
			Ancylostomatidae + Giardia intestinalis	1
			Ancylostomatidae + Taenia spp.	1
			Ascaris lumbricoides + Blastocystis hominis + Entamoeba coli + Entamoeba dispar + Trichuris trichiura	1
			Blastocystis hominis + Dientamoeba fragilis + Schistosoma mansoni	1
			Blastocystis hominis + Entamoeba coli + Entamoeba dispar + Schistosoma mansoni	1
			Blastocystis hominis + Entamoeba coli + Entamoeba dispar + Strongyloides stercoralis	1
			Blastocystis hominis + Entamoeba coli + Entamoeba histolytica	1
			Blastocystis hominis + Entamoeba coli + Schistosoma mansoni + Strongyloides stercoralis	1
			Blastocystis hominis + Entamoeba dispar + Giardia intestinalis	1
			Blastocystis hominis + Entamoeba dispar + Giardia intestinalis	1
			Blastocystis hominis + Entamoeba histolytica + Schistosoma mansoni	1
			Blastocystis hominis + Entamoeba histolytica +Taenia spp	1
			Blastocystis hominis + Giardia intestinalis + Nematodi	1
			Blastocystis hominis + Giardia intestinalis + Trichuris trichiura	1
			Blastocystis hominis + Hymenolepis nana	1
			Blastocystis hominis + Schistosoma mansoni	1
			Blastocystis hominis + Schistosoma mansoni + Strongyloides stercoralis	1
			Blastocystis hominis + Schistosoma mansoni + Taenia spp.	1
			Blastocystis hominis + Schistosoma mansori	1
			Blastocystis hominis + Taenia spp.	1
			Cryptosporidium spp.	1
			Dientamoeba fragilis + Entamoeba coli + Strongyloides stercoralis	1
			Dientamoeba fragilis + Entamoeba dispar	1
			Entamoeba coli + Entamoeba dispar	1
			Entamoeba coli + Entamoeba dispar	1
			Entamoeba coli + Entamoeba dispar + Giardia intestinalis	1
			Entamoeba dispar + Strongyloides stercoralis	1
			Entamoeba histolytica	1
			Entamoeba histolytica + Strongyloides stercoralis	1
			Giardia intestinalis + Schistosoma mansoni	1
			Giardia intestinalis + Trichuris trichiura	1
			Hymenolepis nana	1
			Nematodi	1
		40-60 (94)	Blastocystis hominis	53
			Blastocystis hominis + Dientamoeba fragilis	8
			Dientamoeba fragilis	6
			Blastocystis hominis + Entamoeba coli	5
			Blastocystis hominis + Strongyloides stercoralis	4
			Blastocystis hominis + Entamoeba dispar	2
			Giardia intestinalis	2
			Ancylostoma duodenale	1
			Blastocystis hominis + Cryptosporidium spp.	1
			Blastocystis hominis + Dientamoeba fragilis + Entamoeba coli	1
			Blastocystis hominis + Dientamoeba fragilis + Giardia intestinalis	1
			Blastocystis hominis + Entamoeba coli + Entamoeba dispar	1
			Blastocystis hominis + Entamoeba histolytica	1
			Blastocystis hominis + Isospora belli	1
			Cryptosporidium spp. + Giardia intestinalis	1
			Entamoeba coli	1
			Entamoeba coli + Entamoeba dispar	1
			Entamoeba dispar	1
			Entamoeba histolytica	1
			Hymenolepis nana + Strongyloides stercoralis	1
			Strongyloides stercoralis	1
		>60 (11)	Blastocystis hominis	6
			Blastocystis hominis + Dientamoeba fragilis	1
			Blastocystis hominis + Dientamoeba fragilis + Strongyloides stercoralis	1
			Blastocystis hominis + Strongyloides stercoralis	1
			Dientamoeba fragilis + Entamoeba coli	1
			Strongyloides stercoralis	1
Overall				3254
