# Supplementary material for: Prevalence of Intestinal Parasitoses in a Non-Endemic Setting during a 10-Year Period (2011–2020): A Focus on Dientamoeba fragilis
Source: Microorganisms. 2022 Feb 12;10(2):426. doi: 10.3390/microorganisms10020426 (PMC8878377; doi:10.3390/microorganisms10020426)
Supplement: Supplementary file 1 [file microorganisms-10-00426-s001.zip › Supplementary Table S2.xlsx]

## Sheet: Table S2
ORIGIN (No. of cases)	SEX (No. of cases)	AGE (No. of cases)	Parasites detected	No. of cases
Italians (394)	Females (210)	0-5 (6)	Dientamoeba fragilis	6
		5-10 (25)	Dientamoeba fragilis	16
			Blastocystis hominis + Dientamoeba fragilis	7
			Blastocystis hominis + Dientamoeba fragilis + Entamoeba coli + Giardia intestinalis + Hymenolepis nana	1
			Dientamoeba fragilis + Entamoeba dispar	1
		10-18 (5)	Blastocystis hominis + Dientamoeba fragilis	2
			Dientamoeba fragilis	2
			Blastocystis hominis + Dientamoeba fragilis + Enterobius vermicularis	1
		18-40 (42)	Dientamoeba fragilis	21
			Blastocystis hominis + Dientamoeba fragilis	19
			Blastocystis hominis + Dientamoeba fragilis + Entamoeba dispar	1
			Dientamoeba fragilis + Entamoeba coli	1
		40-60 (87)	Dientamoeba fragilis	41
			Blastocystis hominis + Dientamoeba fragilis	40
			Dientamoeba fragilis + Giardia intestinalis	3
			Blastocystis hominis + Dientamoeba fragilis	1
			Blastocystis hominis + Dientamoeba fragilis + Enterobius vermicularis	1
			Dientamoeba fragilis + Entamoeba dispar	1
		>60 (308)	Blastocystis hominis + Dientamoeba fragilis	23
			Dientamoeba fragilis	20
			Blastocystis hominis + Dientamoeba fragilis	1
			Dientamoeba fragilis + Strongyloides stercoralis	1
	Males (184)	0-5 (14)	Dientamoeba fragilis	8
			Blastocystis hominis + Dientamoeba fragilis	6
		5-10 (43)	Dientamoeba fragilis	20
			Blastocystis hominis + Dientamoeba fragilis	14
			Blastocystis hominis + Dientamoeba fragilis + Entamoeba coli	5
			Dientamoeba fragilis + Giardia intestinalis	2
			Blastocystis hominis + Dientamoeba fragilis + Entamoeba coli + Giardia intestinalis + Strongyloides stercoralis	1
			Dientamoeba fragilis + Enterobius vermicularis	1
		10-18 (21)	Blastocystis hominis + Dientamoeba fragilis	9
			Dientamoeba fragilis	8
			Dientamoeba fragilis + Entamoeba coli + Entamoeba dispar	3
			Blastocystis hominis + Dientamoeba fragilis + Trichuris trichiura	1
		18-40 (18)	Blastocystis hominis + Dientamoeba fragilis	13
			Dientamoeba fragilis	3
			Blastocystis hominis + Dientamoeba fragilis + Giardia intestinalis	1
			Dientamoeba fragilis + Enterobius vermicularis + Strongyloides stercoralis	1
		40-60 (56)	Blastocystis hominis + Dientamoeba fragilis	28
			Dientamoeba fragilis	24
			Blastocystis hominis + Dientamoeba fragilis + Entamoeba dispar	2
			Blastocystis hominis + Dientamoeba fragilis + Entamoeba coli + Entamoeba dispar	1
			Dientamoeba fragilis + Giardia intestinalis	1
		>60 (32)	Blastocystis hominis + Dientamoeba fragilis	18
			Dientamoeba fragilis	12
			Blastocystis hominis + Dientamoeba fragilis + Entamoeba dispar	1
			Blastocystis hominis + Dientamoeba fragilis + Strongyloides stercoralis	1
Foreigners (212)	Females (113)	0-5 (8)	Dientamoeba fragilis	5
			Blastocystis hominis + Dientamoeba fragilis	2
			Blastocystis hominis + Dientamoeba fragilis + Giardia intestinalis	1
		5-10 (22)	Dientamoeba fragilis	10
			Blastocystis hominis + Dientamoeba fragilis	9
			Dientamoeba fragilis + Entamoeba coli	2
			Cryptosporidium spp. + Dientamoeba fragilis	1
		10-18 (16)	Blastocystis hominis + Dientamoeba fragilis	8
			Dientamoeba fragilis	7
			Dientamoeba fragilis + Entamoeba coli	1
		18-40 (48)	Blastocystis hominis + Dientamoeba fragilis	29
			Dientamoeba fragilis	15
			Blastocystis hominis + Dientamoeba fragilis + Entamoeba coli	2
			Blastocystis hominis + Dientamoeba fragilis + Giardia intestinalis	1
			Dientamoeba fragilis + Entamoeba coli	1
		40-60 (18)	Blastocystis hominis + Dientamoeba fragilis	10
			Dientamoeba fragilis	6
			Blastocystis hominis + Dientamoeba fragilis + Entamoeba coli	1
			Dientamoeba fragilis + Enterobius vermicularis	1
		>60 (1)	Blastocystis hominis + Dientamoeba fragilis	1
	Males (99)	0-5 (8)	Blastocystis hominis + Dientamoeba fragilis	5
			Dientamoeba fragilis	3
		5-10 (19)	Blastocystis hominis + Dientamoeba fragilis	10
			Dientamoeba fragilis	8
			Blastocystis hominis + Dientamoeba fragilis + Entamoeba coli	1
		10-18 (13)	Blastocystis hominis + Dientamoeba fragilis	6
			Dientamoeba fragilis	3
			Blastocystis hominis + Dientamoeba fragilis + Entamoeba coli	1
			Blastocystis hominis + Dientamoeba fragilis + Enterobius vermicularis	1
			Blastocystis hominis + Dientamoeba fragilis + Schistosoma mansoni	1
			Dientamoeba fragilis + Entamoeba coli	1
		18-40 (40)	Blastocystis hominis + Dientamoeba fragilis	19
			Dientamoeba fragilis	11
			Blastocystis hominis + Dientamoeba fragilis + Entamoeba coli	2
			Blastocystis hominis + Dientamoeba fragilis + Entamoeba coli + Entamoeba dispar	2
			Blastocystis hominis + Dientamoeba fragilis + Strongyloides stercoralis	2
			Ancylostomatidae + Blastocystis hominis + Dientamoeba fragilis + Entamoeba coli	1
			Blastocystis hominis + Dientamoeba fragilis + Schistosoma mansoni	1
			Dientamoeba fragilis + Entamoeba coli + Strongyloides stercoralis	1
			Dientamoeba fragilis + Entamoeba dispar	1
		40-60 (16)	Blastocystis hominis + Dientamoeba fragilis	8
			Dientamoeba fragilis	6
			Blastocystis hominis + Dientamoeba fragilis + Entamoeba coli	1
			Blastocystis hominis + Dientamoeba fragilis + Giardia intestinalis	1
		>60 (3)	Blastocystis hominis + Dientamoeba fragilis	1
			Blastocystis hominis + Dientamoeba fragilis + Strongyloides stercoralis	1
			Dientamoeba fragilis + Entamoeba coli	1
Overall				606
